# Supplementary material for: Bilateral Optic Neuritis Following Acute Glyphosate Inhalation: A Case Report
Source: Neurol Int. 2026 Feb 23;18(2):39. doi: 10.3390/neurolint18020039 (PMC12942672; doi:10.3390/neurolint18020039)
Supplement: Supplementary file 1 [file neurolint-18-00039-s001.zip]

Archive with 1 entries (1 files):
- neurolint-4070760-supplementary.pdf
